# Supplementary material for: Tuning the Mechanical and Thermal Properties of Hydroxypropyl Methylcellulose Cryogels with the Aid of Surfactants
Source: Gels. 2021 Aug 11;7(3):118. doi: 10.3390/gels7030118 (PMC8396048; doi:10.3390/gels7030118)
Supplement: Supplementary file 1 [file gels-07-00118-s001.zip]

Archive with 1 entries (1 files):
- gels-1326085-supplementary.pdf
